# Supplementary material for: What role does GPR65 play in the progression of osteosarcoma? Its mechanism and clinical significance
Source: Cancer Cell Int. 2024 Jan 13;24:31. doi: 10.1186/s12935-024-03216-5 (PMC10788037; doi:10.1186/s12935-024-03216-5)
Supplement: Supplementary file 2 — Supplementary Material 2: Clinical characteristics of 97 patients with OS in TARGET database [file 12935_2024_3216_MOESM2_ESM.xlsx]

## Sheet: Sheet1
ID	GPR65	Gender	Race	Ethnicity	Age at Diagnosis in Days	First Event	Event Free Survival Time in Days	Vital Status	Overall Survival Time in Days	Year of Diagnosis	Year of Last Follow Up	Protocol	Disease at diagnosis	Metastasis site	Primary tumor site	Specific tumor site	Specific tumor side	Specific tumor region	Definitive Surgery	Primary site progression	Site of initial relapse	Time to first relapse in days	Time to first enrollment on relapse protocol in days	Time to first SMN in days	Time to death in days	Histologic response	Percent necrosis at Definitive Surgery	Relapse Type	Therapy	Comment
TARGET-40-0A4HLD	7.13137	Male			7254	Censored	3946	Alive	3946	2000	2011	IHRT	Non-metastatic (confirmed)		Leg/foot	Tibia		Proximal	Limb sparing	No						Stage 3/4 (91-100 % necrosis)	99		MTX/Adria/Ifos/±Plat
TARGET-40-0A4HMC	7.2775	Male	White		10205	Censored	377	Alive	377			IHRT	Non-metastatic (confirmed)		Leg/foot	Fibula			Amputation	No						Stage 1/2 (0-90 % necrosis)	60		Adria/Plat
TARGET-40-0A4HX8	6.28418	Male	White		10635	Censored	3050	Alive	1750	2003	2011	IHRT	Non-metastatic (confirmed)		Leg/foot	Femur		Distal	Limb sparing	No						Stage 3/4 (91-100 % necrosis)	100		Pre-op Adria/Ifos/MTX + Adria/Plat; Post-op Adria/Plat + Adria/Ifos
TARGET-40-0A4HXS	7.56475	Male	White		8470	Censored	2948	Alive	2948	2004	2014	IHRT	Non-metastatic (confirmed)		Leg/foot	Femur		Distal	Limb sparing	No						Stage 1/2 (0-90 % necrosis)	40		Adria/Plat/MTX
TARGET-40-0A4HY5	7.21874	Male			7264	Relapse	218	Dead	290	2004	2005	IHRT	Metastatic	Lung only	Leg/foot	Pelvis		Other, Posterior	Limb sparing	No	Non-bone, non-lung	218			290	Stage 1/2 (0-90 % necrosis)	50		Adria/Plat/MTX
TARGET-40-0A4I0Q	7.98972	Female			7269	Death	519	Dead	519	2005	2006	IHRT	Metastatic	Lung only	Leg/foot	Femur		Distal	Limb sparing	No					519	Stage 1/2 (0-90 % necrosis)	< 50		MTX/Adria/Ifos/±Plat
TARGET-40-0A4I0W	7.55109	Male	Asian		7330	Censored	683	Alive	683	2006	2010	IHRT	Non-metastatic (confirmed)		Leg/foot	Femur		Distal	Limb sparing	No									Adria/Plat/MTX
TARGET-40-0A4I3S	8.5351	Male	Black or African American		8313	Censored	1844	Alive	1844	2007	2014	IHRT	Non-metastatic (confirmed)		Leg/foot	Ilium		Other, Posterior	Limb sparing	No									Adria/Plat
TARGET-40-0A4I42	6.76784	Female			6268	Relapse	351	Dead	619	2007	2009	IHRT	Non-metastatic (confirmed)		Arm/hand	Humerus		Proximal	Limb sparing	No		351			619			Systemic	Adria/Plat/MTX
TARGET-40-0A4I48	8.35454	Female			5854	Censored	1616	Alive	1616	2008	2014	IHRT	Metastatic	Lung only	Leg/foot	Femur		Distal	Limb sparing	No						Stage 3/4 (91-100 % necrosis)	99		Adri/Plat/VP-16/Ifos
TARGET-40-0A4I4E	4.07483	Male			5978					2009		IHRT	Metastatic	Lung only	Leg/foot	Femur		Proximal		No									Unknown
TARGET-40-0A4I4M	8.64558	Female	Asian		6916	Censored	708	Alive	708	2010	2014	IHRT	Non-metastatic (confirmed)		Leg/foot	Tibia		Proximal	Limb sparing	No						Stage 3/4 (91-100 % necrosis)	98		Adria/Plat/MTX
TARGET-40-0A4I4O	7.21178	Male	White		11828	Relapse	235	Dead	627	2010	2012	IHRT	Non-metastatic (confirmed)		Leg/foot	Femur		Distal	Limb sparing	No	Lung	235			627	Stage 3/4 (91-100 % necrosis)	95	Systemic	Adria/Plat
TARGET-40-0A4I5B	8.33885	Male			7615	Censored	619	Alive	619	2010	2014	IHRT	Non-metastatic (confirmed)		Leg/foot	Tibia		Proximal	Limb sparing	No						Stage 3/4 (91-100 % necrosis)	95		MTX/Adria/Ifos/±Plat
TARGET-40-0A4I65	6.89962	Male			6520	Relapse	1993	Alive	5840			STB	Non-metastatic (Confirmed)	Lung only	Leg/foot	Tibia		PRoximal	Amputation	No	Lung	1993				Stage 1/2 (0-90 % necrosis)	80	Systemic	Adria/Plat
TARGET-40-0A4I6O	5.7022	Male			6738	Relapse	484	Dead	1906	2004	2009	IHRT	Non-metastatic (confirmed)		Leg/foot	Tibia		Distal	Amputation	No	Lung	484			1906			Systemic	Adria/Plat/MTX
TARGET-40-0A4I8U	9.49049	Male			7328	Censored	983	Alive	983	2008	2011	IHRT	Non-metastatic (confirmed)		Leg/foot	Femur		Distal	Limb sparing	No						Stage 1/2 (0-90 % necrosis)	90		Adria/Plat/MTX
TARGET-40-0A4I9K	7.15592	Male			8237		2257	Alive	2257			STB	Non-metastatic (Confirmed)		Leg/foot	Tibia		Proximal	Limb Sparing	No						Stage 1/2 (0-90 % necrosis)	50		Adria/Plat
TARGET-40-PAKFVX	5.10898	Male	Unknown	Not Hispanic or Latino	5407	Relapse	361	Alive	922	2000	2003	P9754	Non-metastatic (confirmed)		Leg/foot	Femur	Left	Distal	Limb sparing	Yes	Other bone	361					90
TARGET-40-PAKUZU	5.78591	Male	Asian	Not Hispanic or Latino	7270	None	0	Alive	0	2001	2001	P9851	Non-metastatic (confirmed)		Leg/foot	Femur
TARGET-40-PAKXLD	3.59854	Female	White	Not Hispanic or Latino	5245	Relapse	578	Alive	2462	2001	2008	P9754	Non-metastatic (confirmed)		Arm/hand	Humerus	Right	Proximal		Yes	Lung	578					30
TARGET-40-PAKZZK	8.40096	Male	White	Not Hispanic or Latino	4864	Relapse	452	Dead	1515	2001	2005	P9754	Non-metastatic (confirmed)		Leg/foot	Femur	Right	Distal	Limb sparing	Yes	Lung	452			1515		30
TARGET-40-PALECC	6.24243	Female	Unknown	Hispanic or Latino	3661	Relapse	384	Dead	754	2001	2003	P9851	Non-metastatic (confirmed)		Arm/hand	Arm NOS	Left			Yes	Lung	384			754
TARGET-40-PALFYN	6.60572	Female	White	Unknown	4841	Relapse	651	Dead	1003	2001	2004	P9851	Non-metastatic (confirmed)		Leg/foot	Femur	Left			Yes		651			1003
TARGET-40-PALHRL	5.76922	Male	Black or African American	Not Hispanic or Latino	6019	None	4374	Alive	4374	2002	2013	P9851	Metastatic	Lung only	Leg/foot	Femur	Left
TARGET-40-PALKDP	5.59137	Female	White	Not Hispanic or Latino	3388	None	3282	Alive	3282	2002	2011	P9851	Non-metastatic (confirmed)		Leg/foot	Femur	Left	Distal
TARGET-40-PALKGN	6.93178	Male	White	Not Hispanic or Latino	6190	None	2122	Alive	2122	2002	2007	P9851	Non-metastatic (confirmed)		Leg/foot	Foot NOS
TARGET-40-PALWWX	7.82509	Female	White	Not Hispanic or Latino	4464	Censored	2163	Alive	2163	2002	2008	AOST0121	Metastatic	Lung only	Leg/foot	Femur	Right	Distal	Limb sparing								98
TARGET-40-PALZGU	7.99281	Male	White	Not Hispanic or Latino	5603	Relapse	1452	Dead	2882	2002	2010	P9851	Non-metastatic (confirmed)		Leg/foot	Femur	Right	Distal		Yes	Other bone	1452			2882
TARGET-40-PAMEKS	4.91129	Male	Asian	Not Hispanic or Latino	3942	Relapse	385	Dead	857	2003	2005	AOST0121	Metastatic	Lung only	Leg/foot	Femur	Right	Distal	Limb sparing		Lung	385			857		50
TARGET-40-PAMHLF	6.95818	Male	White	Not Hispanic or Latino	3233	None	1913	Alive	1913	2003	2008	P9851	Non-metastatic (confirmed)		Leg/foot	Leg NOS
TARGET-40-PAMHYN	8.27512	Female	Asian	Not Hispanic or Latino	3499	None	3900	Alive	3900	2003	2014	P9851	Non-metastatic (confirmed)		Leg/foot	Leg NOS
TARGET-40-PAMJXS	6.48034	Male	Black or African American	Not Hispanic or Latino	4100	Relapse	3184	Dead	3862	2003	2014	P9851	Non-metastatic (confirmed)		Leg/foot	Leg NOS				Yes		3184			3976
TARGET-40-PAMLKS	5.15958	Female	White	Not Hispanic or Latino	4509	Relapse	71	Dead	180	2003	2004	AOST0121	Metastatic	Bone and lung	Leg/foot	Femur	Right	Distal				71			180
TARGET-40-PAMRHD	7.06047	Female	Unknown	Not Hispanic or Latino	3942	Relapse	39	Dead	74	2003	2003	AOST0121	Metastatic	Bone and lung	Leg/foot	Femur	Right	Distal			Lung	39			74
TARGET-40-PAMTCM	5.78447	Female	Black or African American	Not Hispanic or Latino	4938	None	3002	Alive	3002	2003	2012	P9851	Non-metastatic (confirmed)		Leg/foot	Leg NOS
TARGET-40-PAMYYJ	6.34991	Male	White	Not Hispanic or Latino	6477	Relapse	128	Dead	271	2004	2005	AOST0121	Metastatic	Lung only	Leg/foot	Leg NOS					Lung	128			271		67
TARGET-40-PANGPE	8.03201	Male	White	Not Hispanic or Latino	4794	Second Malignant Neoplasm	833	Alive	3378	2004	2014	P9851	Non-metastatic (confirmed)		Leg/foot	Femur	Right							833
TARGET-40-PANGRW	7.49691	Male	White	Not Hispanic or Latino	6088	None	3378	Alive	3378	2004	2014	P9851	Non-metastatic (confirmed)		Leg/foot	Femur	Left	Distal
TARGET-40-PANMIG	6.85488	Male	White	Not Hispanic or Latino	5360	Relapse	513	Dead	776	2005	2007	AOST0121	Metastatic	Lung only	Leg/foot	Tibia	Right	Proximal	Limb sparing		Lung	513			776		95
TARGET-40-PANPUM	6.22271	Male	White	Not Hispanic or Latino	5996	Relapse	46	Dead	295	2005	2006	AOST0121	Metastatic	Lung only	Pelvis	Ilium	Left					46			295
TARGET-40-PANSEN	6.90321	Male	White	Not Hispanic or Latino	5234	None	2256	Alive	2256	2005	2011	P9851	Non-metastatic (confirmed)		Leg/foot	Tibia	Left	Proximal
TARGET-40-PANVJJ	8.45391	Female	White	Unknown	5044	None	3095	Alive	3095	2005	2014	P9851	Non-metastatic (confirmed)		Leg/foot	Tibia	Left
TARGET-40-PANXSC	8.08019	Male	White	Not Hispanic or Latino	5545	Relapse	366	Alive	1217	2005	2008	P9851	Non-metastatic (confirmed)		Leg/foot	Femur	Right	Distal		Yes	Lung	366	373
TARGET-40-PANZHX	8.04615	Female	Asian	Not Hispanic or Latino	5127	Relapse	812	Alive	1323	2005	2009	AOST0121	Metastatic	Bone and lung	Leg/foot	Tibia	Left		Limb sparing		Non-bone, non-lung	812					70
TARGET-40-PANZZJ	7.12343	Male	White	Not Hispanic or Latino	6855	None	1538	Alive	1538	2005	2009	P9851	Non-metastatic (confirmed)		Leg/foot	Leg NOS
TARGET-40-PAPFLB	8.41071	Male	White	Not Hispanic or Latino	5496							Other osteosarcoma	Non-metastatic (confirmed)		Leg/foot
TARGET-40-PAPIJR	7.32326	Female	White	Hispanic or Latino	4597	None	1719	Alive	1719	2006	2010	AOST0331	Non-metastatic (confirmed)		Leg/foot	Femur		Distal	Limb sparing							Stage 1/2 (0-90 % necrosis)
TARGET-40-PAPKWD	5.17557	Male	White	Not Hispanic or Latino	3478	Relapse	192	Dead	422	2006	2007	AOST0331	Non-metastatic (confirmed)		Leg/foot	Femur		Distal	Limb sparing	No	Non-bone, non-lung	192			422	Stage 1/2 (0-90 % necrosis)
TARGET-40-PAPNVD	5.85867	Female	White	Hispanic or Latino	5289	Relapse	594	Dead	922	2006	2009	AOST0331	Non-metastatic (confirmed)		Leg/foot	Fibula		Proximal	Limb sparing	Yes		594			922	Stage 1/2 (0-90 % necrosis)
TARGET-40-PAPWWC	6.43195	Female	White	Not Hispanic or Latino	3595	Relapse	1933	Alive	2520	2006	2013	AOST0331	Non-metastatic (confirmed)		Leg/foot	Femur		Distal	Limb sparing	No	Lung	1933				Stage 1/2 (0-90 % necrosis)
TARGET-40-PAPXGT	8.77961	Female	Black or African American	Not Hispanic or Latino	4172	None	2526	Alive	2526	2006	2013	AOST0331	Non-metastatic (confirmed)		Leg/foot	Tibia		Proximal	Limb sparing							Stage 1/2 (0-90 % necrosis)
TARGET-40-PARBGW	6.34053	Female	Unknown	Hispanic or Latino	4634	None	286	Alive	286	2007	2007	AOST0331	Metastatic (confirmed)	Bone only	Leg/foot	Femur		Distal	Limb sparing							Stage 1/2 (0-90 % necrosis)
TARGET-40-PARDAX	5.47904	Male	White	Not Hispanic or Latino	3680	Relapse	105	Dead	679	2007	2009	AOST0331	Metastatic (confirmed)	Lung only	Leg/foot	Femur		Distal		Yes	Other bone	105		582	679
TARGET-40-PARFTG	7.26651	Female	Asian	Not Hispanic or Latino	4987	Relapse	53	Dead	653	2007	2009	AOST0331	Non-metastatic (confirmed)		Leg/foot	Femur		Distal	Limb sparing	Yes		53			653	Stage 1/2 (0-90 % necrosis)
TARGET-40-PARGTM	5.32438	Male	White	Not Hispanic or Latino	5925	None	2610	Alive	2610	2007	2014	AOST0331	Non-metastatic (confirmed)		Leg/foot	Tibia		Proximal	Limb sparing							Stage 3/4 (91-100 % necrosis)
TARGET-40-PARJXU	4.25807	Female	White	Not Hispanic or Latino	4624	Relapse	811	Dead	1631	2007	2012	AOST0331	Metastatic (confirmed)	Lung only	Leg/foot	Femur		Distal	Limb sparing	No		811			1631	Stage 3/4 (91-100 % necrosis)
TARGET-40-PARKAF	4.91377	Male	White	Not Hispanic or Latino	6085	Relapse	56	Dead	1061	2007	2010	AOST0331	Non-metastatic (confirmed)		Leg/foot	Femur		Distal	Limb sparing	Yes		56			1061	Stage 1/2 (0-90 % necrosis)
TARGET-40-PASEBY	7.5979	Male	White	Not Hispanic or Latino	4249	Relapse	42	Alive	2049	2008	2014	AOST0331	Non-metastatic (confirmed)		Leg/foot	Femur		Distal		Yes		42
TARGET-40-PASEFS	5.40535	Male	White	Not Hispanic or Latino	6625	None	2112	Alive	2112	2008	2014	AOST0331	Non-metastatic (confirmed)		Leg/foot	Tibia		Proximal	Limb sparing							Stage 1/2 (0-90 % necrosis)
TARGET-40-PASFCV	9.93636	Female	White	Not Hispanic or Latino	3849	None	2062	Alive	2062	2008	2014	AOST0331	Non-metastatic (confirmed)		Leg/foot	Tibia		Proximal	Amputation							Stage 1/2 (0-90 % necrosis)
TARGET-40-PASKZZ	6.40052	Female	White	Hispanic or Latino	4808	None	542	Alive	542	2009	2010	AOST0331	Non-metastatic (confirmed)		Leg/foot	Fibula		Proximal	Limb sparing							Stage 3/4 (91-100 % necrosis)
TARGET-40-PASNZV	8.72913	Male	White	Not Hispanic or Latino	5947	None	1747	Alive	1747	2009	2014	AOST06B1	Non-metastatic (confirmed)		Leg/foot	Femur
TARGET-40-PASRNE	7.66982	Female	White	Not Hispanic or Latino	1299	Relapse	512	Alive	1707	2009	2014	AOST06B1	Non-metastatic (confirmed)		Leg/foot	Femur						512
TARGET-40-PASSLM	5.60739	Male	White	Not Hispanic or Latino	3538	Relapse	1865	Alive	1865	2009	2014	AOST0331	Metastatic (confirmed)	Lung only	Arm/hand	Humerus		Proximal	Amputation	No		1865				Stage 3/4 (91-100 % necrosis)
TARGET-40-PASUUH	8.51982	Female	White	Not Hispanic or Latino	5143	None	1625	Alive	1625	2009	2013	AOST0331	Non-metastatic (confirmed)		Leg/foot	Fibula		Proximal	Limb sparing							Stage 3/4 (91-100 % necrosis)
TARGET-40-PASYUK	9.43178	Female	Unknown	Hispanic or Latino	5931	None	1870	Alive	1870	2009	2014	AOST0331	Non-metastatic (confirmed)		Leg/foot	Tibia		Proximal	Limb sparing							Stage 3/4 (91-100 % necrosis)
TARGET-40-PATAWV	6.76865	Male	White	Not Hispanic or Latino	5667	None	1702	Alive	1702	2009	2014	AOST0331	Non-metastatic (confirmed)		Leg/foot	Tibia		Proximal	Limb sparing							Stage 3/4 (91-100 % necrosis)
TARGET-40-PATEEM	7.5702	Male	White	Not Hispanic or Latino	5875	Relapse	961	Alive	1451	2009	2013	AOST06B1	Non-metastatic (confirmed)		Arm/hand	Humerus						961
TARGET-40-PATJVI	6.37814	Male	White	Not Hispanic or Latino	5755	None	1575	Alive	1575	2010	2014	AOST0331	Metastatic (confirmed)	Lung only	Leg/foot	Fibula		Proximal	Limb sparing							Stage 3/4 (91-100 % necrosis)
TARGET-40-PATKSS	4.46579	Male	White	Not Hispanic or Latino	4889	Relapse	63	Dead	758	2010	2012	AOST0331	Non-metastatic (confirmed)		Pelvis	Sacrum			Limb sparing	Yes		63			758	Stage 1/2 (0-90 % necrosis)
TARGET-40-PATMIF	9.87734	Female	White	Not Hispanic or Latino	4383	None	1580	Alive	1580	2010	2014	AOST0331	Non-metastatic (confirmed)		Leg/foot	Femur		Distal	Limb sparing							Stage 3/4 (91-100 % necrosis)
TARGET-40-PATMPU	7.17518	Male	Unknown	Unknown	5060	Relapse	498	Dead	1579	2010	2014	AOST0331	Non-metastatic (confirmed)		Leg/foot	Fibula		Proximal	Limb sparing	No	Non-bone, non-lung	498			1579	Stage 1/2 (0-90 % necrosis)
TARGET-40-PATMXR	7.24378	Female	Unknown	Hispanic or Latino	7631	Relapse	68	Dead	386	2010	2011	AOST06P1	Metastatic	Bone and lung	Leg/foot	Femur				Yes		68			386
TARGET-40-PATPBS	7.88057	Male	White	Not Hispanic or Latino	5513	None	1468	Alive	1468	2010	2014	AOST0331	Non-metastatic (confirmed)		Leg/foot	Fibula		Proximal	Limb sparing							Stage 3/4 (91-100 % necrosis)
TARGET-40-PATUXZ	6.53414	Female	Unknown	Hispanic or Latino	6345	Death	510	Dead	510	2010	2012	AOST06B1	Metastatic (confirmed)	Bone and lung	Leg/foot	Femur									510
TARGET-40-PAUBIT	7.67493	Female	White	Not Hispanic or Latino	4513	None	1029	Alive	1029	2011	2014	AOST06B1	Non-metastatic (confirmed)		Leg/foot	Femur
TARGET-40-PAUTWB	7.41563	Male	White	Not Hispanic or Latino	5064	Relapse	598	Alive	687	2012	2014	AOST06B1	Non-metastatic (confirmed)		Leg/foot	Tibia						598
TARGET-40-PAUTYB	7.71888	Female	White	Hispanic or Latino	4418	Relapse	527	Dead	537	2012	2013	AOST06B1	Non-metastatic (confirmed)		Leg/foot	Tibia						527			537
TARGET-40-PAUUML	3.73999	Male	Unknown	Hispanic or Latino	2177	None	672	Alive	672	2012	2014	AOST06B1	Non-metastatic (confirmed)		Leg/foot	Femur
TARGET-40-PAUVUL	6.9693	Female	Black or African American	Not Hispanic or Latino	2027	Relapse	237	Dead	347	2012	2013	AOST06B1	Metastatic (confirmed)	Lung only	Leg/foot	Femur						237			347
TARGET-40-PAUXPZ	4.20529	Female	Unknown	Unknown	4507	Relapse	419	Dead	606	2012	2014	AOST06B1	Metastatic (confirmed)	Lung only	Leg/foot	Tibia						419			724
TARGET-40-PAUYTT	3.8154	Female	White	Not Hispanic or Latino	6702	None	579	Alive	579	2012	2014	AOST06B1	Non-metastatic (confirmed)		Leg/foot	Fibula
TARGET-40-PAVALD	3.00826	Male	White	Hispanic or Latino	5924	None	551	Alive	551	2012	2014	AOST06B1	Non-metastatic (confirmed)		Leg/foot	Femur
TARGET-40-PAVCLP	6.89318	Female	Black or African American	Not Hispanic or Latino	4062	None	511	Alive	511	2012	2014	AOST06B1	Non-metastatic (confirmed)		Leg/foot	Tibia
TARGET-40-PAVDTY	9.72006	Male	White	Not Hispanic or Latino	4898	None	369	Alive	369	2012	2013	AOST06B1	Non-metastatic (confirmed)		Leg/foot	Tibia
TARGET-40-PAVECB	6.54613	Female	White	Not Hispanic or Latino	3272	None	476	Alive	476	2012	2014	AOST06B1	Non-metastatic (confirmed)		Arm/hand	Radius
TARGET-40-0A4I0U	7.18804	Female	White		14570	Censored	2216	Alive	2216	2006	2014	IHRT	Non-metastatic (confirmed)		Leg/foot	Femur		Distal	Limb sparing	No						Stage 1/2 (0-90 % necrosis)	40		Post-op Adria/Plat
TARGET-40-0A4I3W	4.58984	Male	American Indian or Alaska Native		7023	Relapse	428	Dead	1637	2007	2011	IHRT	Non-metastatic (confirmed)		Leg/foot	Femur		Distal	Limb sparing	Yes		428			1637	Stage 1/2 (0-90 % necrosis)	10	Locally recurrent	Pre-op Adria/Plat/MTX + Post-op VP-16/Ifos
TARGET-40-0A4I4A	7.83507	Female	White		7748	Censored	1583	Alive	1583	2008	2013	IHRT	Non-metastatic (confirmed)		Leg/foot	Femur		Distal	Limb sparing	No						Stage 1/2 (0-90 % necrosis)	50		Adria/Plat/MTX
TARGET-40-0A4I8O	7.00955	Male	Unknown		6070	Relapse	400	Dead	909	2005	2007	IHRT	Metastatic	Lung only	Leg/foot	Femur		Distal	Limb sparing	No	Lung	400			909	Stage 1/2 (0-90 % necrosis)	90	Systemic	Adria/Plat/MTX
TARGET-40-0A4I8S	7.40656	Male	Unknown		5610	Relapse	315	Dead	788	2007	2009	IHRT	Non-metastatic (confirmed)		Leg/foot	Femur		Distal	Limb sparing	No	Lung + other bone	315			788	Stage 1/2 (0-90 % necrosis)	60	Systemic, Locally reurrent	Pre-op Adria/Ifos/MTX + Post-op VP-16/Ifos & Adria/Plat
TARGET-40-NAAEDA	6.76402	Male	Black or African American	Not Hispanic or Latino	3464	Relapse	359	Dead	503	2005	2006	GBCTTO/99	Metastatic	Lung only	Pelvis	Pelvis	Right		Limb sparing	Yes	Lung	373	130	0	503	Stage 1/2 (0-90 % necrosis)	37.5	Systemic, Locally recurrent	CDDP+ Doxo+ IFO +Mesna
TARGET-40-NAAEDH	8.97278	Male	White	Not Hispanic or Latino	6492	Relapse	360	Dead	1023	2009	2011	OSTEO 2006	Non-metastatic (confirmed)	Lung only	Leg/foot	Femur	Left	Distal	Limb sparing	Yes	Lung	360	663	0	1023	Stage 1/2 (0-90 % necrosis)	0	Systemic, Locally recurrent	CIS+DOX+MTX	Local relapse, Pulmonary relapse. Alternative protocol.
TARGET-40-NAAEDI	6.8019	Female	White	Not Hispanic or Latino	5663	Relapse	274	Dead	361	2009	2010	OSTEO 2006	Non-metastatic (confirmed)		Arm/Hand	Humerus	Left	Proximal	Limb sparing	Yes	Lung	274	87	0	361	Stage 1/2 (0-90 % necrosis)	26	Systemic	CIS+DOX+MTX	patient considered out of therapeutic possibilities during treatment
TARGET-40-NAASJI	6.39889	Male	Unknown		7074	Death	388	Dead	388	2007	2008	IHRT	Non-metastatic (confirmed)		Other	Sacrum				No					388				Not available
TARGET-40-NAASJK	8.09342	Male	Unknown		5540	Death	756	Dead	756	2009	2011	IHRT	Non-metastatic (confirmed)		Leg/foot	Femur		Distal	Amputation	No					756			Systemic	Adria/Plat/MTX + VP-16/Ifos
